# Supplementary material for: N6-methyladenosine-mediated upregulation of MANF promotes ER stress resistance in renal cell carcinoma
Source: Cell Death Dis. 2025 Jul 3;16(1):486. doi: 10.1038/s41419-025-07798-4 (PMC12222710; doi:10.1038/s41419-025-07798-4)
Supplement: Supplementary file 2 — Table S1 [file 41419_2025_7798_MOESM2_ESM.xlsx]

## Sheet: Sheet1
Primers	Sequence (5' -> 3')
MANF mRNA-F1	TTTACCAGGACCTCAAAGACAGA
MANF mRNA-R1	TTGCTTCCCGGCAGAACTTTA
MANF mRNA-F2	CGGTTGTGCTACTATATCGGGG
MANF mRNA-R2	GGCCAGAGGCTTTGATACCT
MANF pre-RNA-F1	TAAAGTTCTGCCGGGAAGCA
MANF pre-RNA-R1	GTAGGCACCCTGTCACCTTC
MANF pre-RNA-F2	ACAGATGATGCAGCCACCAA
MANF pre-RNA-R2	CAGCCAGAACCAGCCTGTTA
MANF m6A-group1-F	AAGCAGATCGACCTGAGCAC
MANF m6A-group1-R	ACTTTTCTGCACAGCCTTTGC
MANF m6A-group2-F	AGTCTGACTACATCCGGAAGA
MANF m6A-group2-R	TTTTTCCCCCTCAGGTGCAA
MANF m6A-group3-F	TGCTTACTCCCAAAACAGCCT
MANF m6A-group3-R	TTCTGCAAGGACAGCTAGAAA
ALKBH5 mRNA-F1	CGGCGAAGGCTACACTTACG
ALKBH5 mRNA-R1	CCACCAGCTTTTGGATCACCA
ALKBH5 mRNA-F2	AGTTCCAGTTCAAGCCTATTCG
ALKBH5 mRNA-R2	TGAGCACAGTCACGCTTCC
GAPDH mRNA-F	GGAGCGAGATCCCTCCAAAAT
GAPDH mRNA-R	GGCTGTTGTCATACTTCTCATGG
CRISPR sgRNA (CACCG and AAAC are for cloning)
ALKBH5-sg1-UP	CACCGGGGACACCACCTCGTCAATG
ALKBH5-sg2-UP	CACCGCGCTGTTGACGAAGCCCTCG
ALKBH5-sg1-DN	AAACCATTGACGAGGTGGTGTCCCC
ALKBH5-sg2-DN	AAACCGAGGGCTTCGTCAACAGCGC
VHL-sg-UP	CACCGCCCGTATGGCTCAACTTCGA
VHL-sg-DN	AAACTCGAAGTTGAGCCATACGGGC
Control-sg-UP	CACCGGCACTACCAGAGCTAACTCA
Control-sg-DN	AAACTGAGTTAGCTCTGGTAGTGCC
